# Supplementary material for: Constraint-Based Modeling Highlights Cell Energy, Redox Status and α-Ketoglutarate Availability as Metabolic Drivers for Anthocyanin Accumulation in Grape Cells Under Nitrogen Limitation
Source: Front Plant Sci. 2018 May 17;9:421. doi: 10.3389/fpls.2018.00421 (PMC5966944; doi:10.3389/fpls.2018.00421)
Supplement: Supplementary file 1 [file Table_1.xlsx]

## Sheet: S. Table1 ListR
Supplemental Table1. List of the stoichiometric equations of the model
Vpgi : 1 G6P = 1 F6P .
Vald : 1 F16bP = 1 DHAP + 1 GAP .
Vtpi : 1 DHAP = 1 GAP .
Vgapdh : 1 GAP + 1 NAD = 1 dPG + 1 NADH .
Vpgk : 1 dPG + 1 ADP = 1 PG + 1 ATP .
Veno : 1 PG = 1 PEP .
Vaco : 1 Cit = 1 ICit .
Vidh : 1 ICit + 1 NAD = 1 aKG + 1 CO2 + 1 NADH .
Vkgdh : 1 aKG + 1 NAD = 1 CO2 + 1 NADH + 1 SuccCoA .
Vsdh : 1 Succ + 1 FAD = 1 FADH2 + 1 Fum .
Vfum : 1 Fum = 1 Mal .
Vmdh : 1 Mal + 1 NAD = 1 NADH + 1 OAA .
Vepi : 1 Ru5P = 1 X5P .
Vriso : 1 Ru5P = 1 Ri5P .
Vtk1 : 1 S7P + 1 GAP = 1 Ri5P + 1 X5P .
Vtk2 : 1 F6P + 1 GAP = 1 E4P + 1 X5P .
Vtald : 1 S7P + 1 GAP = 1 E4P + 1 F6P .
Vpgm : 1 G1P = 1 G6P .
Vsusy : 1 Fru + 1 UDPG = 1 Suc + 1 UDP .
Valaat : 1 Pyr + 1 Glu = 1 Ala + 1 aKG .
Vaspat : 1 OAA + 1 Glu = 1 Asp + 1 aKG .
Vserat : 1 PG + 1 Glu + 1 NAD = 1 Ser + 1 aKG + 1 NADH .
Vgdh : 1 NH4 + 1 aKG + 1 NADH = 1 Glu + 1 NAD .
Vadk : 1 AMP + 1 ATP = 2 ADP .
Vnar : 1 CoumCoA + 3 MaloCoA = 1 Naring + 4 CO2 .
Vdhq : 1 Naring + 1 aKG + 1 NADPH = 1 Dihydroq + 1 Succ + 1 NADP + 1 CO2 .
Vlcc : 1 Dihydroq + 1 NADPH = 1 Leucocyan + 1 NADP .
Vglc_up : 1 Glc_in => 1 Glc .
Vfru_up : 1 Fru_in => 1 Fru .
Vfk : 1 ATP + 1 Fru => 1 ADP + 1 F6P .
Vgk : 1 ATP + 1 Glc => 1 ADP + 1 G6P .
Vpfk : 1 ATP + 1 F6P => 1 ADP + 1 F16bP .
Vpfp : 1 PPi + 1 F6P => 1 F16bP .
Vfbp : 1 F16bP => 1 F6P .
Vpk : 1 PEP + 1 ADP => 1 ATP + 1 Pyr .
Vpepc : 1 CO2 + 1 PEP => 1 OAA .
Vpdh : 1 Pyr + 1 NAD => 1 CO2 + 1 AcCoA + 1 NADH .
Vcs : 1 OAA + 1 AcCoA => 1 Cit .
Vme : 1 Mal + 1 NAD => 1 CO2 + 1 NADH + 1 Pyr .
Vscol : 1 SuccCoA + 1 ADP => 1 Succ + 1 ATP .
Vg6pdh : 1 G6P + 2 NADP => 1 CO2 + 1 Ru5P + 2 NADPH .
Vagpase : 1 G1P + 1 ATP => 1 PPi + 1 ADPG .
Vugpase : 1 G1P + 1 UTP => 1 UDPG + 1 PPi .
Vinv : 1 Suc => 1 Fru + 1 Glc .
Vsps : 1 F6P + 1 UDPG => 1 SucP + 1 UDP .
Vspase : 1 SucP => 1 Suc .
Vno3_up : 1 NO3_in => 1 NO3 .
Vgs : 1 Glu + 1 ATP + 1 NH4 => 1 Gln + 1 ADP .
Vgogat : 1 Gln + 1 aKG + 1 NADPH => 2 Glu + 1 NADP .
Vnr : 1 NO3 + 1 NADH => 1 NH4 + 1 NAD .
Vmacl : 1 AcCoA + 1 CO2 => MaloCoA .
Vshik : 1 E4P + 1 PEP + 1 ATP + 1 NADPH => 1 Shik + 1 ADP + 1 NADP .
Vphe : 1 Shik + 1 Glu => 1 aKG + 1 CO2 + 1 Phe .
Vpal : 1 Phe => 1 Cinn + 1 NH4 .
Vcoum : 1 Cinn + 1 NADPH + 1 ATP => 1 CoumCoA + 1 NADP + 1 AMP + PPi .
Vnrj1 : 1 NADH + 2 ADP => 1 NAD + 2 ATP .
Vnrj2 : 1 FADH2 + 1.5 ADP => 1 FAD + 1.5 ATP .
Vnrj3 : 1 ATP + 1 UDP => 1 UTP + 1 ADP .
Vnga_ATP : 1 ATP => 1 ADP .
Vppi : 1 PPi => .
Vanthoc : 1 Leucocyan + 1 aKG + 1 UDPG => 1 Anthoc + 1 Succ + 1 UDP + 1 CO2 .
Vflav : 1 Dihydroq + 1 aKG + 1 UDPG => 1 Flav + 1 Succ + 1 UDP + 1 CO2 .
Vstilb : 1 CoumCoA + 3 MaloCoA => 1 Stilb + 4 CO2 .
Vtanins : 1 Leucocyan + 1 NADPH => 1 Tanins + 1 NADP .
Vcw : 1 UDPG => 1 CW + 1 UDP .
Vac_glu : 1 Glu => 1 Glu_ac .
Vac_asp : 1 Asp => 1 Asp_ac .
Vac_ala : 1 Ala => 1 Ala_ac .
Vac_phe : 1 Phe => 1 Phe_ac .
Vprotein : 0.26 Glu + 0.23 Asp + 0.33 Ala + 0.09 Phe + 0.09 Ser + 4.3 ATP + 0.32 NADPH => 1 PROTEIN + 0.32 NADP + 4.3 ADP .
Vac_mal : 1 Mal => 1 Mal_ac .
Vac_glc : 1 Glc => 1 Glc_ac .
Vac_fru : 1 Fru => 1 Fru_ac .
Vac_suc : 1 Suc => 1 Suc_ac .
Vss : 1 ADPG => 1 STARCH + 1 ADP .
Vnucleo : 3 Ri5P + 3 CO2 + 2.1 Asp + 6.3 Gln + 21.9 ATP => ADNARN + 2.1 Fum + 6.3 Glu + 4.5 AMP + 17.4 ADP + 3 PPi .

## Sheet: S. Table2 Comp AA
Supplemental Table 2: Amino-acid composition (percentage) of proteins hydrolysate at day 4 of culture (exp3) under control condition (N, 25 mM KNO3-) and low nitrogen condition (N-, 5 mM NO3-).
%	N	N-
Asp	10.99	10.5
Glu	13.26	12.41
Ser	n.d.	n.d.
Asn	6.38	7.91
Gly	6.66	9.31
Gln	n.d.	n.d.
His	2.17	2.25
Thr	3.9	4.26
Arg	4.73	4.64
Ala	9.43	9.08
GABA	0.56	0.42
Pro	7.43	7.79
Tyr	2.67	2.85
Cys	n.d.	n.d.
Val	5.82	5.71
Met	1.28	1.17
Ile	4.21	4.07
Leu	7.52	7.13
Lys	7.52	7.09
Phe	3.63	3.39
n.d.	not determined

## Sheet: S. Table3 FA
Supplemental Table 3. Fatty acid (FA) composition of GT3 cells at day 4 and 6 of culture (exp3) under control condition (N, 25 mM KNO3-) and low nitrogen condition (N-, 5 mM NO3-). Results are expressed in µgFA.mg-1FW and are the mean of three replicates ± sd.
FA	N 4	N- 4	N 6	N- 6
C16:0	67.05 ±5.21	75.52 ±0.94	73.29 ±12.31	74.74 ±3.95
C18:0	7.52 ±0.88	8.24 ±0.78	8.69 ±0.40	9.1 ±1.2
C18:1	34.46 ±2.80	33.82 ±0.52	38.08 ±6.00	36.13 ±1.43
C18:2	137.38 ±11.01	147.24 ±2.26	166.38 ±33.11	163.96 ±7.75
C18:3	34.81 ±3.07	37.12 ±1.38	38.04 ±7.22	38.22 ±0.63
C20:0	2.80 ±0.22	2.77 ±0.16	2.76 ±0.17	2.87 ±0.24
Total FA	284.03 ±22.70	304.72 ±6.01	327.28 ±58.38	325.08 ±15.24

## Sheet: S. Table4 Enz. Act.
Supplemental Table 4: Enzymatic capacities of enolase, phosphoglucomutase, fructokinase, glucokinase, pyruvate kinase, glucose-6-phosphate dehydrogenase, glutamine synthetase, shikimate dehydrogenase and phenylalanine ammonia-lyase of Gamay Fréaux cell suspension, under control condition (N, 25 mM KNO3-) and low nitrogen condition (N-, 5 mM NO3-) at day 4 and 6 of culture. Enzymes activities are …
Enzyme	N 4	N- 4	N 6	N- 6
enolase	15.2	7.41	12.72	4.63
phosphoglucomutase	14.81	9.9	13.9	4.47
fructokinase	9.09	5.88	6.29	4.34
glucokinase	6.16	3.8	3.92	2.43
pyruvate kinase	1.2	0.34	1.51	0.58
glucose-6-phosphate dehydrogenase	35.83	22.76	33.08	16.1
glutamine synthetase	7.28	6.77	8.71	5.98
shikimate dehydrogenase	4.21	1.9	3.18	1.84
phenylalanine ammonia-lyase	0.067	0.366	0.25	0.377

## Sheet: S. Table5 X_OutF
Supplemental Table 5. Accumulated compounds and biomass components in Gamay Fréaux GT3 cell suspension under control condition (N, 25 mM KNO3-) and low nitrogen condition (N-, 5 mM NO3-) at day 4 and 6 of culture. Values are means of three replicates. Concentrations in mg g-1 DW are converted in corresponding out fluxes (mmol g-1 DW d-1) by dividing by the molar mass (MM) and multiplying by the s…
						Concentration					Corresponding Out flux
data	MM	experiment	µ 4	µ 6		N 4	N- 4	N 6	N- 6		N 4	N- 4	N 6	N- 6
Unit	g mol-1		d-1	d-1		mg g-1 DW					mmol g-1 DW d-1
Anthocyanins	463	1	0.301	0.169		2.21	4.51	2.28	14.03		0.06	0.122	0.035	0.213
Flavonols	464	1	0.301	0.169		0.84	0.7	0.28	1.18		0.023	0.019	0.004	0.018
Tannins	290	2	0.288	0.111		9.688	11.061	8.428	10.37		0.401	0.458	0.134	0.165
Stilbenes	390	2	0.288	0.111		2.642	5.829	4.016	5.174		0.081	0.179	0.047	0.061
Sucrose	342	1	0.301	0.169		38.604	35.64	53.302	22.74		1.417	1.308	1.094	0.467
Glucose	180	1	0.301	0.169		93.138	180.272	63.88	293.715		6.496	12.573	2.492	11.456
Fructose	180	1	0.301	0.169		25.922	49.235	31.371	52.894		1.808	3.434	1.224	2.063
AA_glu	147	1	0.301	0.169		4.738	2.156	4.202	1.7		0.405	0.184	0.201	0.081
AA_asp	133	1	0.301	0.169		0.688	0.129	0.432	0.086		0.065	0.012	0.023	0.005
AA_ala	89	1	0.301	0.169		0.93	0.198	0.564	0.196		0.131	0.028	0.044	0.015
AA_phe	165	1	0.301	0.169		0.557	0.326	0.882	0.105		0.042	0.025	0.038	0.004
Protein	130	1	0.301	0.169		116.667	96.667	116.667	30		11.267	9.335	6.301	1.62
Malate	134	1	0.301	0.169		163.48	178.667	218.867	118.367		15.316	16.739	11.467	6.202
Cell Wall	155	3	0.275	0.2		313.609	307.884	317.968	322.039		23.183	22.76	17.086	17.305
Starch	180	3	0.275	0.2		29.113	32.04	34.625	54.675		1.853	2.04	1.602	2.53
Lipids	275	1	0.301	0.169		0.284	0.305	0.327	0.325		0.013	0.014	0.008	0.008
ADN	660	1	0.301	0.169		3.17	2.74	2.76	1.65		0.251	0.242	0.136	0.124
ARN	330					5	5	5	5
SUM						811.279	913.358	865.849	934.247

## Sheet: S. Table6 Respi
Supplemental Table 6: Respiration of Gamay Fréaux cell suspension measured under control condition (N, 25 mM KNO3-) and low nitrogen condition (N-, 5 mM NO3-) at day 4 and 6 of culture. Values are means of three replicates.
mmolO2 gDW-1 d-1	N 4	N- 4		N 6	N- 6
Respiration	3.5424 +/- 0.179	2.8656 +/-0.242		4.53312 +/- 0.83	2.1888 +/- 0.23

## Sheet: S. Table7 Fluxes
Supplemental Table 7. Calculated fluxes (mmol.gDW-1.d-1) under control condition (NO3-= 25 mM, N) and low nitrogen condition (NO3-= 5 mM, N-) at day 4 and 6 of culture.
Fluxes (mmol gDW-1 d-1)	N 4	N- 4		N 6	N- 6	Flux variation (%) low nitrogen versus control day 4	Flux variation (%) low nitrogen versus control day 6
Vpgi	-0.393658	-0.360959		-0.378177	-0.316234	0.0830643	0.163794
Vald	0.510226	0.472212		0.381382	0.196437	-0.074504	-0.484934
Vtpi	0.510226	0.472212		0.381382	0.196437	-0.074504	-0.484934
Vgapdh	1.1827	1.0712		0.939116	0.478708	-0.0942764	-0.490257
Vpgk	1.1827	1.0712		0.939116	0.478708	-0.0942764	-0.490257
Veno	1.15837	1.05104		0.925508	0.475209	-0.092655	-0.486543
Vaco	0.475056	0.364777		0.484247	0.244631	-0.232139	-0.494822
Vidh	0.475056	0.364777		0.484247	0.244631	-0.232139	-0.494822
Vkgdh	0.381456	0.284347		0.435041	0.217552	-0.254576	-0.499928
Vsdh	0.395042	0.302107		0.440115	0.232572	-0.235254	-0.471565
Vfum	0.407642	0.314707		0.446415	0.238872	-0.227983	-0.46491
Vmdh	-0.473718	-0.428451		-0.379844	-0.200664	0.0955571	0.471719
Vepi	0.363411	0.292989		0.372495	0.186229	-0.193781	-0.500051
Vriso	0.219158	0.184209		0.205143	0.109395	-0.159468	-0.466738
Vtk1	-0.201158	-0.166209		-0.196143	-0.100395	0.173738	0.488154
Vtk2	-0.162253	-0.12678		-0.176352	-0.0858338	0.21863	0.513282
Vtald	0.201158	0.166209		0.196143	0.100395	-0.173738	-0.488154
Vpgm	-0.766853	-0.632881		-0.878329	-0.555089	0.174703	0.368017
Vsusy	-0.221457	-0.207627		-0.175974	-0.178272	0.0624474	-0.013059
Valaat	0.092382	0.0746032		0.050966	0.0132004	-0.192449	-0.740996
Vaspat	0.076352	0.0644192		0.041626	0.0153524	-0.156287	-0.631182
Vserat	0.024336	0.0201636		0.013608	0.0034992	-0.17145	-0.742857
Vgdh	-0.681883	-0.524054		-0.900305	-0.472127	0.231461	0.475592
Vadk	0.040553	0.04567		0.018782	0.024455	0.126181	0.302045
Vnar	0.011603	0.01437		0.004142	0.009485	0.238473	1.28996
Vdhq	0.011603	0.01437		0.004142	0.009485	0.238473	1.28996
Vlcc	0.011058	0.013915		0.00404	0.009056	0.258365	1.24158
Vglc_up	0.981685	1.04793		0.734984	0.747125	0.0674811	0.0165191
Vfru_up	0.617872	0.653991		0.442693	0.387152	0.0584575	-0.125462
Vfk	0.925919	0.7821		0.991905	0.578218	-0.155326	-0.417063
Vgk	0.955764	0.749121		1.07779	0.534479	-0.216208	-0.504098
Vpfk	1.19537	0.939113		1.37947	0.719592	-0.214375	-0.478357
Vpfp	0.0377537	0.0675499		-4.15862e-32	0.0172965	0.789227
Vfbp	0.722898	0.534451		0.99809	0.540451	-0.260683	-0.458515
Vpk	0.0943369	0.153963		-2.61519e-16	-3.91297e-16	0.632051
Vpepc	1.02513	0.857647		0.905717	0.460648	-0.163374	-0.4914
Vpdh	0.515715	0.420787		0.500093	0.277496	-0.184071	-0.445112
Vcs	0.475056	0.364777		0.484247	0.244631	-0.232139	-0.494822
Vme	0.51376	0.341428		0.551059	0.290696	-0.335434	-0.472477
Vscol	0.381456	0.284347		0.435041	0.217552	-0.254576	-0.499928
Vg6pdh	0.582569	0.477199		0.577638	0.295624	-0.180873	-0.48822
Vagpase	0.04448	0.04895		0.03845	0.06072	0.100495	0.579194
Vugpase	0.722373	0.583931		0.839879	0.494369	-0.191649	-0.411381
Vinv	0.12998	0.00289087		0.402607	0.062304	-0.977759	-0.845249
Vsps	0.385446	0.241918		0.604841	0.251776	-0.372368	-0.583732
Vspase	0.385446	0.241918		0.604841	0.251776	-0.372368	-0.583732
Vno3_up	0.336236	0.280416		0.183741	0.066617	-0.166014	-0.637441
Vgs	1.03167	0.82314		1.08933	0.549699	-0.20213	-0.495378
Vgogat	0.993872	0.78534		1.07043	0.530799	-0.209818	-0.504125
Vnr	0.336236	0.280416		0.183741	0.066617	-0.166014	-0.637441
Vmacl	0.040659	0.05601		0.015846	0.032865	0.377555	1.07402
Vshik	0.038905	0.0394296		0.019791	0.0145612		-0.264251
Vphe	0.038905	0.0394296		0.019791	0.0145612		-0.264251
Vpal	0.013553	0.01867		0.005282	0.010955	0.377555	1.07402
Vcoum	0.013553	0.01867		0.005282	0.010955	0.377555	1.07402
Vnrj1	2.96496	2.31789		3.25988	1.71743	-0.218237	-0.473163
Vnrj2	0.395042	0.302107		0.440115	0.232572	-0.235254	-0.471565
Vnrj3	0.722373	0.583931		0.839879	0.494369	-0.191649	-0.411381
Vnga_ATP	1.91827	1.47356		2.37756	1.26004	-0.231826	-0.470027
Vppi	0.760652	0.602001		0.892611	0.557747	-0.208572	-0.375151
Vanthoc	0.001438	0.002935		0.00083	0.005106	1.04103	5.15181
Vflav	0.000545	0.000455		0.000102	0.000429	-0.165138	3.20588
Vstilb	0.00195	0.0043		0.00114	0.00147	1.20513	0.289474
Vtanins	0.00962	0.01098		0.00321	0.00395	0.141372	0.23053
Vcw	0.5564	0.54625		0.41008	0.41533	-0.0182423	0.0128024
Vac_glu	0.00971	0.00442		0.00482	0.00195	-0.544799	-0.595436
Vac_asp	0.00156	0.00029		0.00055	0.00011	-0.814103	-0.8
Vac_ala	0.00315	0.00067		0.00107	0.00037	-0.787302	-0.654206
Vac_phe	0.001016	0.000596		0.000901	0.000107	-0.413386	-0.881243
Vprotein	0.2704	0.22404		0.1512	0.03888	-0.17145	-0.742857
Vac_mal	0.3676	0.40173		0.2752	0.14884	0.0928455	-0.459157
Vac_glc	0.1559	0.3017		0.0598	0.27495	0.935215	3.59783
Vac_fru	0.04339	0.08241		0.02937	0.04951	0.899286	0.685734
Vac_suc	0.03401	0.0314		0.02626	0.0112	-0.0767421	-0.573496
Vss	0.04448	0.04895		0.03845	0.06072	0.100495	0.579194
Vnucleo	0.006	0.006		0.003	0.003

## Sheet: S. Table8 Cofactors
Supplemental Table 8. Total contents of redox metabolism coenzymes in Gamay Fréaux cell suspension under control condition (NO3-= 25 mM, N) and low nitrogen condition (NO3-= 5 mM, N-) at day 4 of culture. Total contents in NADH, NADPH, NAD+ and NADP+ are in nmol.g-1 FW. Values are means of three replicates.
	N 4	N- 4		N 6	N- 6
NADH	1.47 +/- 0.14	1.27 +/- 0.29		1.78 +/- 0.26	1.63 +/- 0.07
NADPH	1.17 +/- 0.14	3.2 +/- 0.14		2.18 +/- 0.08	2.01 +/- 0.05
NAD+	17.7 +/- 0.8	12.6 +/- 0.74		14.54 +/- 0.22	9.24 +/- 1.05
NADP+	3.1 +/- 0.14	2.32 +/- 0.09		2.98 +/- 0.11	1.97 +/- 0.05
